# Supplementary material for: Machine learning for effectively avoiding overfitting is a crucial strategy for the genetic prediction of polygenic psychiatric phenotypes
Source: Transl Psychiatry. 2020 Aug 17;10:294. doi: 10.1038/s41398-020-00957-5 (PMC7442807; doi:10.1038/s41398-020-00957-5)
Supplement: Supplementary file 8 — Supplementary Table 1 [file 41398_2020_957_MOESM8_ESM.xlsx]

## Sheet: Sheet1
Supplementary Table 1.
The variants utilized for prediction in Smooth-Threshold Multivariate Genetic Prediction (STMGP)
Chromosome	Variant ID	Position (bp)	Minor allele	Major allele	Regression coefficient	P-values in previous genome-wide meta-analysis (exactly the same SNP)	The smallest P-values in previous genome-wide meta-analysis (among the SNPs with r^2 >0.8 with window length=1e5)	Largest r2 between the SNP and the variants with P-values <5x10-5 in the previous genome-wide meta-analysis (window length=1e5bp)	MAF in the current datasets	MAF in the East Asian dataset	MAF in the Ashkenazi Jewish dataset	MAF in the Finnish dataset	MAF in the non-Finnish European dataset	MAF in the African/African American dataset	MAF in the Latino dataset
1	rs6696013	39451857	A	C	-0.000316822	0.2775	0.1379	NA	0.01863	0.072216	0.062069	0.21934	0.003213	0.175115	0.166969
1	rs2174596	64163348	A	G	-0.109635	0.8898	0.8898	NA	0.3684	0.148794	0.341379	0.325472	0.443943	0.394131	0.323209
1	rs12136807	104401489	A	G	0.0157258	0.3745	0.3261	NA	0.3422	0.48466	0.341379	0.556604	0.473203	0.415899	0.443496
1	rs7531107	104436329	T	C	0.00287129	0.3817	0.3435	NA	0.3431	0.373162	0.334483	0.537825	0.473077	0.336788	0.406376
1	rs1539098	241585499	C	A	0.0676511	0.4684	0.4522	NA	0.1378	0.266038	0.475694	0.450472	0.191763	0.494528	0.533104
1	rs7540470	241625863	T	C	0.135646	0.5405	0.5405	NA	0.02632	0.264259	0.162069	0.106132	0.0487805	0.113924	0.161064
2	rs7576288	11025705	A	G	-0.0763989	0.5261	0.5065	0.005458	0.2624	0.153042	0.0172414	0.14033	0.177792	0.046893	0.0294918
2	rs6725242	11028715	G	A	-0.129266	0.5647	0.4444	0.002937	0.2586	0.073925	0.0172414	0.128842	0.176319	0.046893	0.0287938
2	rs12623956	11055328	C	T	-0.0815969	0.6172	0.6168	NA	0.2407	0.134886	0.0275862	0.204009	0.18	0.0942363	0.0433368
2	rs788159	172944650	T	G	0.112805	0.7309	0.7125	NA	0.3212	0.446914	0.315972	0.371158	0.325581	0.390104	0.448903
2	rs12478389	218277119	T	C	0.0413263	0.08715	0.08354	NA	0.05557	0.210278	0.0827586	0.0849057	0.0307692	0.0618527	0.0975721
2	rs13424509	224151518	G	A	0.0240548	0.7812	0.6121	NA	0.0988	0.211375	0.127586	0.0780142	0.131579	0.104383	0.121888
3	rs12497785	5314243	T	C	-0.000551287	0.676	0.6325	NA	0.4962	0.162914	0.275862	0.369359	0.49549	0.266417	0.184979
3	rs17029241	32385571	G	A	0.0939235	0.4587	0.4567	NA	0.1249	0.0283582	0.117241	0.0306604	0.153205	0.0632911	0.0577397
3	rs17029245	32389053	G	A	0.0191325	0.7326	0.7326	NA	0.1763	0.158247	0.183099	0.06974	0.209032	0.142108	0.107423
3	rs16827675	130147332	G	T	-0.0681148	0.08189	0.08189	NA	0.4313	0.303072	0.0103448	0.238208	0.323226	0.0210012	0.0197872
4	rs4690340	848280	T	G	0.028885	0.7539	0.677	NA	0.2311	0.147701	0.258621	0.250591	0.303732	0.0878456	0.157217
4	rs4690339	854712	C	T	0.0450995	0.7151	0.677	NA	0.2316	0.158819	0.256944	0.254717	0.306306	0.087795	0.157495
4	rs2687410	33308646	A	G	-0.112225	0.7045	0.7045	NA	0.1341	0.555527	0.226619	0.368106	0.148077	0.166363	0.214286
4	rs17578337	164892274	T	C	0.024766	0.4896	0.4896	NA	0.2036	0.0680549	0.265517	0.2109	0.229922	0.261272	0.305349
5	rs10071484	3689527	C	T	-0.0249294	0.1014	0.07295	NA	0.03662	0.448431	0.213793	0.184397	0.0666667	0.17513	0.211443
5	rs4400166	41188291	A	G	-0.0458272	NA	NA	NA	0.2784	0.599493	0.402778	0.382701	0.24129	0.561277	0.547644
5	rs10512781	41234643	C	T	-0.117022	0.3333	0.3146	NA	0.2687	0.167204	0.331034	0.317857	0.243226	0.515389	0.485321
5	rs4957383	41244885	G	T	-0.185772	0.3263	0.3146	NA	0.2657	0.162175	0.329861	0.316038	0.239691	0.515038	0.487964
5	rs4703712	75839350	C	A	0.0590997	0.383	0.383	NA	0.08143	0.235558	0.155172	0.331368	0.0669241	0.149108	0.139826
5	rs414536	84899446	A	G	0.0188261	0.009961	0.009961	0.007909	0.09431	0.159812	0.172414	0.083726	0.117458	0.148329	0.155987
5	rs919769	107265792	C	A	-0.0216081	0.942	0.942	NA	0.2897	0.110754	0.162069	0.291469	0.310078	0.119965	0.144416
5	rs2678196	124690313	C	T	0.04036	0.001734	0.001124	NA	0.4069	0.541552	0.441379	0.373223	0.495478	0.4968	0.477015
5	rs10477276	144821606	A	G	-0.0406817	0.2858	0.1281	NA	0.1186	0.173112	0.255172	0.237589	0.118404	0.254896	0.276912
5	rs11167904	144868408	T	C	-0.137893	0.1414	0.06985	NA	0.1115	0.614302	0.665517	0.543735	0.085476	0.694107	0.714555
5	rs10463375	144877201	T	C	-0.00615862	0.9757	0.5962	NA	0.105	0.175983	0.296552	0.195755	0.075641	0.203224	0.21206
5	rs7718967	144880889	A	G	-0.0940922	0.642	0.642	NA	0.1066	0.335711	0.327586	0.240566	0.0796915	0.248993	0.262282
5	rs12657244	144883233	C	T	-0.00736114	0.954	0.5962	NA	0.1048	0.200895	0.296552	0.196934	0.0752896	0.203107	0.211431
5	rs17720191	147789721	G	A	-0.257333	0.39	0.39	NA	0.2842	0.480281	0.651724	0.562945	0.350064	0.668397	0.721507
6	rs6901079	19776659	C	T	0.0617911	0.2999	0.09606	NA	0.1374	0.601691	0.384615	0.212276	0.143501	0.252117	0.246555
6	rs3130215	33074963	A	G	-0.0365525	NA	NA	NA	0.04392	0.174545	0.32069	0.280285	0.055412	0.362824	0.406417
6	rs2180346	168944598	C	T	0.109381	0.1858	0.1858	NA	0.3726	0.0641822	0.175862	0.217494	0.423871	0.0929229	0.102607
7	rs6945486	129734173	G	A	-0.0840144	0.5761	0.5095	NA	0.3273	0.611252	0.371528	0.482311	0.309585	0.523135	0.441184
7	rs4731659	129749447	G	A	-0.0515584	0.9371	0.8455	NA	0.3264	0.144452	0.103448	0.226303	0.304236	0.137018	0.0890331
7	rs4731660	129756758	A	G	-0.0891696	0.9374	0.8455	NA	0.326	0.240157	0.103448	0.231678	0.306306	0.137018	0.0891513
8	rs1355303	14463388	A	G	-0.00653999	0.8507	0.4208	NA	0.04072	0.045465	0.248276	0.176611	0.0737179	0.204152	0.209956
8	rs10088391	14468227	T	C	-0.00642233	0.8295	0.8234	0.000575	0.04074	0.103745	0.224138	0.177305	0.0738126	0.202244	0.208106
8	rs9643782	52398302	C	T	0.12659	0.2287	0.1527	NA	0.2428	0.0616533	0.0310345	0.0566038	0.244872	0.0572497	0.031817
8	rs7000275	52439489	A	G	0.0136068	0.2486	0.1939	NA	0.2158	0.171425	0.155172	0.0791962	0.243557	0.11924	0.0963762
8	rs444282	59982701	C	T	0.0342551	NA	NA	NA	0.4056	0.874253	0.382759	0.523641	0.330977	0.475216	0.428219
8	rs2008398	59984665	G	A	0.0958563	0.03643	0.02932	NA	0.316	0.6933	0.0931034	0.262411	0.257069	0.210253	0.118544
8	exm2270975	59985792	T	C	0.07095	NA	0.02932	NA	0.3129	NA	NA	NA	NA	NA	NA
8	rs9792192	59985792	T	C	0.07095	0.02932	0.02932	NA	0.3129	0.717031	0.0931034	0.258865	0.252571	0.210663	0.118655
9	rs4977974	25294701	C	T	-0.00680598	0.3948	0.1378	0.072204	0.2379	0.55302	0.144828	0.433806	0.25451	0.337877	0.258524
10	rs12778518	1644771	T	G	0.00146945	0.9714	0.8884	NA	0.1707	0.200069	0.262069	0.191038	0.180824	0.216053	0.249968
10	rs1112787	1646899	T	C	0.0304888	0.9018	0.8884	NA	0.171	0.216962	0.268966	0.1974	0.182754	0.229574	0.261837
10	rs2488630	86347955	T	G	-0.0969819	0.9314	0.7449	NA	0.4121	0.76908	0.786207	0.652844	0.48713	0.659182	0.73033
10	rs975752	101906333	A	G	-0.0327132	0.4036	0.3823	NA	0.4109	0.510171	0.131034	0.117299	0.369369	0.132124	0.0832359
10	rs12806	101911142	G	A	-0.0218385	0.3895	0.3823	NA	0.4143	0.586191	0.131944	0.120567	0.37484	0.131912	0.0836253
10	rs17112705	101937194	C	T	0.146819	0.08542	0.05444	NA	0.4747	0.0646423	0.334483	0.503555	0.458656	0.410478	0.397621
10	exm849056	101977883	T	C	-0.0385295	NA	NA	NA	0.4691	NA	NA	NA	NA	NA	NA
10	rs2230804	101977883	T	C	-0.0310726	0.004762	0.004762	NA	0.4691	0.748676	0.475862	0.399289	0.46952	0.476657	0.508388
10	rs12570957	101981274	A	C	0.0162343	0.05444	0.05444	NA	0.4969	0.0694923	0.329861	0.543735	0.482625	0.441143	0.428237
10	rs2270961	102016268	A	G	-0.0720311	0.006118	0.004762	NA	0.4689	0.725732	0.475862	0.395047	0.468912	0.476945	0.508503
10	rs10510138	126438019	T	C	0.141614	0.7501	0.6574	NA	0.06979	0.0107922	0.0448276	0.053066	0.0653846	0.0293441	0.0466157
10	rs2306702	126446473	C	A	0.125281	0.7579	0.6574	NA	0.06985	0.0102158	0.0448276	0.0508274	0.0653846	0.0293948	0.0466805
11	rs4754140	105912351	A	G	0.0142974	0.2744	0.2614	NA	0.01012	0.120888	0.131034	0.033097	0.069301	0.04289	0.062776
11	rs10160360	105918939	C	T	0.0142974	0.2861	0.2575	NA	0.01012	0.109465	0.131034	0.033019	0.068855	0.042865	0.062167
11	rs1940791	105922719	C	T	0.0138191	0.2959	0.2614	NA	0.01012	0.120892	0.131034	0.034279	0.069409	0.042915	0.062094
11	rs2186671	109278427	A	G	0.0597174	0.6359	0.6359	NA	0.3628	0.441651	0.5	0.54717	0.404516	0.455357	0.543142
11	rs7946281	127465371	C	T	-0.11367	0.1977	0.1108	NA	0.1178	0.632197	0.406897	0.395981	0.163437	0.328152	0.426034
11	rs2082273	127471085	T	G	-0.137663	0.1651	0.102	NA	0.1176	0.320729	0.406897	0.375887	0.164524	0.331797	0.426907
11	rs7927195	127478073	A	G	-0.00898545	0.2398	0.2398	NA	0.09606	0.343959	0.289655	0.336105	0.104247	0.304548	0.37812
11	rs88493	127481098	T	C	-0.011338	0.01183	0.01141	NA	0.09495	0.107397	0.1875	0.245843	0.103979	0.156196	0.217216
11	rs356240	127483747	A	C	-0.152995	0.0151	0.007921	NA	0.1124	0.591653	0.310345	0.311321	0.161311	0.193326	0.270652
11	rs7108112	133031484	A	G	0.050708	0.3129	0.1485	NA	0.1982	0.274902	0.296552	0.180095	0.216303	0.332373	0.290065
12	rs7964690	21125423	T	G	0.00177471	0.368	0.2416	NA	0.102	0.630585	0.062069	0.0660377	0.0711538	0.0909091	0.0612999
12	rs1910186	21173917	G	T	0.0340797	0.7087	0.6632	NA	0.07344	0.580988	0.090278	0.132075	0.050771	0.130109	0.127762
12	rs7312048	70806027	G	A	0.0728235	0.1405	0.1405	NA	0.3649	0.556105	0.627586	0.419431	0.411197	0.569412	0.625195
12	rs7138222	70806981	A	C	0.122544	0.5896	0.5709	NA	0.452	0.661724	0.67931	0.654481	0.478764	0.673575	0.714184
12	rs6581940	70808496	T	C	0.136859	0.8378	0.6596	NA	0.4519	0.626812	0.496552	0.542453	0.48067	0.559298	0.554682
12	rs10777815	97167292	C	T	-0.0562808	0.05663	0.03536	NA	0.2737	0.516686	0.348276	0.306147	0.296272	0.281808	0.343661
12	rs1035203	97226589	A	G	-0.0750771	0.0678	0.0466	NA	0.2767	0.353869	0.289655	0.277251	0.303732	0.266282	0.318235
12	rs11108730	97295936	C	A	-0.0635471	0.26	0.26	NA	0.2774	0.125402	0.27931	0.242925	0.287371	0.22523	0.246301
12	rs11108735	97303522	G	A	-0.0729234	0.291	0.2434	NA	0.2894	0.390621	0.310345	0.28066	0.294459	0.21474	0.261895
13	rs9581268	25694435	A	C	0.116329	0.4175	0.4175	NA	0.1454	0.172878	0.241379	0.137972	0.042362	0.131185	0.154071
13	rs876505	112124637	A	G	0.0377872	0.4794	0.4794	NA	0.2038	0.3104	0.268966	0.20331	0.13982	0.319412	0.344173
14	rs8003430	24869834	G	A	0.141578	0.7007	0.7007	NA	0.3563	0.887279	0.941379	0.587264	0.308786	0.772832	0.878438
14	rs6573779	24872248	C	T	0.0478782	NA	NA	NA	0.3301	0.12655	0.0172414	0.0377358	0.261232	0.0129534	0.00174984
14	rs10147970	24873585	G	A	0.218914	NA	NA	NA	0.2964	0.155977	0.0310345	0.0377358	0.230077	0.00518433	0.00136116
14	rs17094008	58428106	A	G	-0.0275136	NA	0.7397	NA	0.1398	0.264001	0.0206897	0.0815603	0.0815148	0.025331	0.0431426
16	rs1477390	62953754	C	T	0.173394	0.03015	0.03015	NA	0.08886	0.108915	0.127586	0.154028	0.0788462	0.0866436	0.130691
16	rs1424035	62996454	A	C	0.114227	0.3727	0.2898	NA	0.1383	0.0078125	0.0103448	0.112028	0.190815	0.0037464	0.0165391
16	rs30882	62999473	C	T	0.0566213	0.009351	0.006729	NA	0.198	0.0870315	0.17931	0.200472	0.247423	0.184801	0.218811
16	rs153669	63002732	T	C	0.0658696	0.01114	0.00745	NA	0.1978	0.123563	0.17931	0.208726	0.24036	0.200174	0.233584
16	rs30893	63010318	G	A	0.0316899	0.1192	0.002174	NA	0.2194	0.235267	0.244828	0.258255	0.296154	0.329591	0.320877
16	rs648929	63022011	G	A	0.0528562	0.01365	0.002174	NA	0.2178	0.203035	0.17931	0.212264	0.269923	0.194876	0.22768
16	rs1774414	70891236	T	C	-0.0337013	NA	NA	NA	0.2458	0.0103627	0.0104167	0	0.00337838	0.00279851	0.0040833
18	rs11659603	47926178	A	G	-0.0187352	0.7516	0.3548	NA	0.1091	0.189742	0.296552	0.142689	0.175225	0.30962	0.268891
18	rs6506816	77974983	C	A	-0.0420348	0.5489	0.5489	NA	0.3021	0.174063	0.148276	0.141844	0.388674	0.143145	0.113778
20	rs8118592	10996304	C	T	-0.142498	0.4693	0.455	NA	0.3759	0.642019	0.551724	0.724057	0.407861	0.627158	0.690213
20	rs16981118	19764816	C	A	0.0109091	0.5658	0.4802	NA	0.02056	0.0652274	0.0758621	0.0319149	0.0314103	0.0569948	0.057802
20	rs6112580	19780974	C	T	0.0173735	0.3496	0.3322	NA	0.01688	0.0130914	0.1	0.0424528	0.0160462	0.0604839	0.0673626
20	rs13045057	19797140	G	A	0.00436989	0.2925	0.2616	NA	0.01748	0.0125115	0.0793103	0.0412736	0.0153846	0.0598733	0.0671419
21	rs449998	41467826	A	G	-0.0333297	0.7473	0.7473	NA	0.3483	0.218477	0.210345	0.254739	0.450194	0.229395	0.234649
21	rs2837657	41855972	C	A	0.0244673	0.851	0.7482	NA	0.4644	0.200276	0.355172	0.266509	0.427835	0.413833	0.381822
22	rs136947	27805463	T	C	0.22781	0.8098	0.5713	NA	0.1193	0.176667	0.527778	0.504739	0.12018	0.603975	0.636991
