# Supplementary material for: Machine learning for effectively avoiding overfitting is a crucial strategy for the genetic prediction of polygenic psychiatric phenotypes
Source: Transl Psychiatry. 2020 Aug 17;10:294. doi: 10.1038/s41398-020-00957-5 (PMC7442807; doi:10.1038/s41398-020-00957-5)
Supplement: Supplementary file 10 — Supplementary Table 8 [file 41398_2020_957_MOESM10_ESM.xlsx]

## Sheet: Sheet1
Supplementary Table 8.
Prediction accuracy in simulation studies in which the phenotype is associated with SNPs only (heritability = 0.05)
Distribution of the true SNP effects	Prediction models	Number of true susceptibility variants
		100		200		500		2000		5000
		Mean (SE) PCC	Power	Mean (SE) PCC	Power	Mean (SE) PCC	Power	Mean (SE) PCC	Power	Mean (SE) PCC	Power
NEG distribution (shape=2)	STMGP	0.1068 (0.0306)	1	0.0636 (0.0307)	0.75	0.0498 (0.0253)	0.75	0.0225 (0.0186)	0.35	0.0200 (0.0122)	0.25
	PRS	0.0116 (0.0271)	0.2	0.0078 (0.0253)	0.1	-0.0001 (0.0176)	0	0.0064 (0.0182)	0.05	0.0015 (0.0165)	0
	GBLUP	0.0106 (0.0138)	0	0.0073 (0.0164)	0.05	0.0087 (0.0126)	0	0.0042 (0.0160)	0.1	0.0036 (0.0173)	0.1
	SBLUP	0.0100 (0.0157)	0	0.0069 (0.0160)	0	0.0107 (0.0122)	0.05	0.0043 (0.0156)	0.05	0.0045 (0.0171)	0.05
	BayesR	0.0788 (0.0470)	0.9	0.0551 (0.0398)	0.6	0.0391 (0.0375)	0.55	0.0183 (0.0209)	0.2	0.0074 (0.0191)	0.05
	Ridge	0.0096 (0.0187)	0.1	0.0068 (0.0159)	0.1	0.0118 (0.0128)	0	0.0101 (0.0133)	0.05	0.0086 (0.0145)	0.05
NEG distribution (shape=3)	STMGP	0.0839 (0.0278)	1	0.0770 (0.0322)	0.95	0.0368 (0.0171)	0.5	0.0206 (0.0172)	0.25	0.0154 (0.0192)	0.05
	PRS	0.0116 (0.0245)	0.15	0.0048 (0.0209)	0.05	0.0077 (0.0203)	0.05	-0.0052 (0.0194)	0	-0.0014 (0.0191)	0
	GBLUP	0.0080 (0.0194)	0.05	0.0169 (0.0180)	0.15	0.0133 (0.0205)	0.25	0.0140 (0.0160)	0.15	0.0138 (0.0126)	0.05
	SBLUP	0.0083 (0.0201)	0.1	0.0154 (0.0175)	0.15	0.0108 (0.0200)	0.15	0.0140 (0.0159)	0.1	0.0137 (0.0126)	0.1
	BayesR	0.0622 (0.0580)	0.7	0.0687 (0.0471)	0.8	0.0186 (0.0360)	0.3	0.0092 (0.0175)	0.05	0.0105 (0.0163)	0.05
	Ridge	0.0130 (0.0184)	0.15	0.0151 (0.0132)	0.1	0.0152 (0.0182)	0.15	0.0109 (0.0196)	0.15	0.0099 (0.0170)	0.1
NEG distribution (shape=10)	STMGP	0.0705 (0.0317)	0.8	0.0430 (0.0199)	0.75	0.0303 (0.0168)	0.4	0.0047 (0.0181)	0.1	0.0036 (0.0150)	0
	PRS	0.0086 (0.0208)	0.05	-0.0055 (0.0192)	0.05	0.0066 (0.0171)	0.1	-0.0008 (0.0216)	0.1	-0.0004 (0.0177)	0.1
	GBLUP	0.0057 (0.0188)	0.1	0.0055 (0.0120)	0	0.0112 (0.0209)	0.1	-0.0001 (0.0190)	0.05	0.0061 (0.0166)	0.05
	SBLUP	0.0052 (0.0175)	0.1	0.0070 (0.0146)	0.05	0.0113 (0.0206)	0.1	-0.0003 (0.0191)	0.05	0.0078 (0.0180)	0.1
	BayesR	0.0444 (0.0448)	0.6	0.0364 (0.0266)	0.45	0.0146 (0.0134)	0.1	0.0029 (0.0169)	0.05	0.0016 (0.0187)	0
	Ridge	0.0080 (0.0188)	0.15	0.0071 (0.0177)	0.05	0.0093 (0.0158)	0.05	0.0039 (0.0206)	0.05	0.0060 (0.0193)	0.1
Abbreviations: PCC, predictive correlation coefficient; SE, standardized error; STMGP, Smooth-Threshold Multivariate Genetic Prediction; PRS, polygenic risk scores; GBLUP, genomic best linear unbiased prediction; SBLUP, summary-data based best linear unbiased prediction; NEG, normal-exponential-gamma.
Power is the proportion of replicates achieving a significant prediction at P-value <0.05.
